# Supplementary material for: Green Synthesis of Carbon Dots and Their Integration into Nylon-11 Nanofibers for Enhanced Mechanical Strength and Biocompatibility
Source: Nanomaterials (Basel). 2022 Sep 26;12(19):3347. doi: 10.3390/nano12193347 (PMC9565341; doi:10.3390/nano12193347)
Supplement: Supplementary file 1 [file nanomaterials-12-03347-s001.zip]

Archive with 1 entries (1 files):
- nanomaterials-1897068-supplementary.pdf
